# Supplementary material for: Using Computer Vision Techniques to Automatically Detect Abnormalities in Chest X-rays
Source: Diagnostics (Basel). 2023 Sep 18;13(18):2979. doi: 10.3390/diagnostics13182979 (PMC10530162; doi:10.3390/diagnostics13182979)
Supplement: Supplementary file 1 [file diagnostics-13-02979-s001.zip]

Archive with 3 entries (3 files):
- Code-chest-x-ray-with-yolo-v8.ipynb
- Dataset Link.txt
- Supplementary Materials S1 and S2. Table S1.pdf
