# Supplementary material for: Using Computer Vision Techniques to Automatically Detect Abnormalities in Chest X-rays
Source: Diagnostics (Basel). 2023 Sep 18;13(18):2979. doi: 10.3390/diagnostics13182979 (PMC10530162; doi:10.3390/diagnostics13182979)
Supplement: Supplementary file 1 [file diagnostics-13-02979-s001.zip › Code-chest-x-ray-with-yolo-v8.ipynb]

# %% [code]
!pip install bbox-visualizer

# %% [code]
import numpy as np
import pandas as pd
from glob import glob
import shutil, os

import matplotlib.pyplot as plt
import seaborn as sns
import bbox_visualizer as bbv

from sklearn.model_selection import GroupKFold
from tqdm.notebook import tqdm

import cv2

# %% [code]
size = 512
BASE_DIR = '../input/vinbigdata-chest-xray-abnormalities-detection/'
if size == 512:
    External_DIR = '../input/vinbigdata'
if size == 1024:
    External_DIR = '../input/vinbigdata-chest-xray-resized-png-1024x1024'

# %% [code]
train_df = pd.read_csv(os.path.join(BASE_DIR, "train.csv"))
train_df.head()

# %% [code]
train_df = train_df[train_df.class_name!='No finding'].reset_index(drop=True)

# %% [code]
train_dim = pd.read_csv(os.path.join(External_DIR, "train_meta.csv"))
train_dim.head()

# %% [code]
train = pd.merge(train_df, train_dim, on='image_id')
train.head()

# %% [markdown]
## Pre-processing

# %% [code]
# reshaping the bounding-box w.r.t. the resized image
train['x_min'] = train.apply(lambda row: (row.x_min)/row.dim1, axis = 1)*float(size)
train['y_min'] = train.apply(lambda row: (row.y_min)/row.dim0, axis = 1)*float(size)

train['x_max'] = train.apply(lambda row: (row.x_max)/row.dim1, axis =1)*float(size)
train['y_max'] = train.apply(lambda row: (row.y_max)/row.dim0, axis =1)*float(size)

# calculation x-mid, y-mid, width and hight of the bounding box for yolo
train['x_mid'] = train.apply(lambda row: (row.x_max+row.x_min)/2, axis =1)
train['y_mid'] = train.apply(lambda row: (row.y_max+row.y_min)/2, axis =1)

train['w'] = train.apply(lambda row: (row.x_max-row.x_min), axis =1)
train['h'] = train.apply(lambda row: (row.y_max-row.y_min), axis =1)

train['x_mid'] /= float(size)
train['y_mid'] /= float(size)

train['w'] /= float(size)
train['h'] /= float(size)

train['area'] = train['w']*train['h']
train.head()

# %% [code]
train.columns

# %% [code]
Kfold  = GroupKFold(n_splits = 3)
train['fold'] = -1
for fold, (train_idx, val_idx) in enumerate(Kfold.split(train, groups = train.image_id.values)):
    train.loc[val_idx, 'fold'] = fold
train.head()

# %% [code]
fold_0 = 1
fold_1 = 2
train_files = []
val_files   = []

train_files += list(train[train.fold==fold_0].image_id.unique())
val_files += list(train[train.fold==fold_1].image_id.unique())
len(train_files), len(val_files)

# %% [code]
def visualize_plot(idx):
    image = train_files[idx]
    records = train[train['image_id'] == image]
    boxes = np.array(records[['x_min','y_min','x_max','y_max']])
    
    labels = records.class_name
    sample = cv2.imread(os.path.join('/content','train',f'{image}.png'))
    img = sample.copy()
    plt.figure(figsize=(16, 16))
    for box,label in zip(boxes,labels):
        bbv.add_label(img, 
                      label, 
                      [int(round(box[0])), int(round(box[1])),int(round(box[2])), int(round(box[3]))], 
                      draw_bg=True,
                      text_bg_color=(255,0,0),
                      text_color=(0,0,0),
                      )
        cv2.rectangle(img ,
                      (int(round(box[0])), int(round(box[1]))),
                      (int(round(box[2])), int(round(box[3]))),
                      (255,0,0),
                      2)


    plt.imshow(img)

# %% [markdown]
## Directory Tree for YOLO

# %% [code]
os.makedirs('./vinbigdata/labels/train', exist_ok = True)
os.makedirs('./vinbigdata/labels/val', exist_ok = True)
os.makedirs('./vinbigdata/images/train', exist_ok = True)
os.makedirs('./vinbigdata/images/val', exist_ok = True)

# %% [code]
TRAIN_LABELS_PATH = './vinbigdata/labels/train'
VAL_LABELS_PATH = './vinbigdata/labels/val'
TRAIN_IMAGES_PATH = './vinbigdata/images/train'
VAL_IMAGES_PATH = './vinbigdata/images/val'

for file in tqdm(train_files):
    records = train[train['image_id'] == file]
    attributes = records[['class_id','x_mid','y_mid','w','h']].values
    attributes = np.array(attributes)
    np.savetxt(
        os.path.join(
            TRAIN_LABELS_PATH,
            f"{file}.txt"
        ),
        attributes,
        fmt = ["%d","%f","%f","%f","%f"]
    )
    shutil.copy(
        os.path.join(
            External_DIR,
            'train',
            f"{file}.png" 
        ),          
        TRAIN_IMAGES_PATH
    )

# %% [code]
for file in tqdm(val_files):
    records = train[train['image_id'] == file]
    attributes = records[['class_id','x_mid','y_mid','w','h']]
    attributes = np.array(attributes)
    np.savetxt(
        os.path.join(
            VAL_LABELS_PATH,
            f"{file}.txt"
        ),
        attributes,
        fmt = ["%d","%f","%f","%f","%f"]
    )
    shutil.copy(
        os.path.join(
            External_DIR,
            'train',
            f"{file}.png" 
        ),          
        VAL_IMAGES_PATH
    )

# %% [code]
class_ids, class_names = list(zip(*set(zip(train.class_id, train.class_name))))
classes = list(np.array(class_names)[np.argsort(class_ids)])
classes = list(map(lambda x: str(x), classes))
classes

# %% [code]
from os import listdir
from os.path import isfile, join
import yaml

cwd = './'

with open(join( cwd , 'train.txt'), 'w') as f:
    for path in glob('./vinbigdata/images/train/*'):
        f.write(path+'\n')
            
with open(join( cwd , 'val.txt'), 'w') as f:
    for path in glob('./vinbigdata/images/val/*'):
        f.write(path+'\n')

data = dict(
    train =  '../train.txt',
    val   =  '../val.txt',
    nc    = 14,
    names = classes
    )

with open(join( cwd , 'vinbigdata.yaml'), 'w') as outfile:
    yaml.dump(data, outfile, default_flow_style=False)
    
f = open(join( cwd, 'vinbigdata.yaml'), 'r')
print('\nyaml:')
print(f.read())

# %% [code]
import pydicom
import matplotlib.pyplot as plt

# Load DICOM file
dcm = pydicom.dcmread('/kaggle/input/vinbigdata-chest-xray-abnormalities-detection/test/002a34c58c5b758217ed1f584ccbcfe9.dicom')

# Get pixel array from DICOM file
image = dcm.pixel_array

# Display image using matplotlib
plt.imshow(image, cmap='gray')
plt.show()


# %% [markdown]
## Yolo V8


# %% [code]
!git clone https://github.com/ultralytics/yolov8.git

# %% [code]
%cd ./yolov8/

# %% [code]

!pip install -r requirements.txt

# %% [markdown]
## Yolo performance evaluation

# %% [code]
!pip install matplotlib==3.1.3
import matplotlib.pyplot as plt

# %% [code]
plt.figure(figsize=(30,15))
plt.axis('off')
plt.imshow(plt.imread('runs/train/exp/results.png'));

# %% [code]
plt.figure(figsize=(30,15))
plt.axis('off')
plt.imshow(plt.imread('runs/train/exp/precision_recall_curve.png'));

# %% [code]
plt.figure(figsize=(30,15))
plt.axis('off')
plt.imshow(plt.imread('./runs/train/exp/labels.jpg'));

# %% [code]
_, ax = plt.subplots(1, 2, figsize=(20, 20))

ax[0].imshow(plt.imread('runs/train/exp/test_batch0_labels.jpg'))
ax[1].imshow(plt.imread('runs/train/exp/test_batch0_pred.jpg'))
ax[0].title.set_text('Ground Truth')
ax[1].title.set_text('YOLO predictions')

# %% [code]
_, ax = plt.subplots(1, 2, figsize=(20, 20))

ax[0].imshow(plt.imread('runs/train/exp/test_batch1_labels.jpg'))
ax[1].imshow(plt.imread('runs/train/exp/test_batch1_pred.jpg'))
ax[0].title.set_text('Ground Truth')
ax[1].title.set_text('YOLO predictions')

# %% [code]
_, ax = plt.subplots(1, 2, figsize=(20, 20))

ax[0].imshow(plt.imread('runs/train/exp/test_batch2_labels.jpg'))
ax[1].imshow(plt.imread('runs/train/exp/test_batch2_pred.jpg'))
ax[0].title.set_text('Ground Truth')
ax[1].title.set_text('YOLO predictions')

# %% [code]
for file in (glob('runs/train/exp/**/*.png', recursive = True)+glob('runs/train/exp/**/*.jpg', recursive = True)):
    os.remove(file)

# %% [code]
%cd ..
shutil.rmtree('vinbigdata')

# %% [code]
 !pip install --upgrade pip


# %% [code]
!pip install detectron2 -f https://dl.fbaipublicfiles.com/detectron2/wheels/cu102/torch1.8/index.html


# %% [code]


import cv2
import numpy as np
from detectron2 import model_zoo
from detectron2.config import get_cfg
from detectron2.engine import DefaultPredictor
from detectron2.utils.visualizer import Visualizer

cfg = get_cfg()
cfg.merge_from_file(model_zoo.get_config_file("COCO-Detection/faster_rcnn_R_50_C4.yaml"))
cfg.MODEL.DEVICE = 'cpu' # Use CPU for inference
cfg.MODEL.ROI_HEADS.SCORE_THRESH_TEST = 0.5  # Set threshold for detection


cfg.MODEL.WEIGHTS = model_zoo.get_checkpoint_url("COCO-Detection/faster_rcnn_R_50_C4.yaml")
predictor = DefaultPredictor(cfg)

# Load the image
img = cv2.imread("runs/train/exp/test_batch2_labels.jpg")


outputs = predictor(img)

# Visualize the detections
v = Visualizer(img[:, :, ::-1], metadata=None, scale=1.2)
v = v.draw_instance_predictions(outputs["instances"].to("cpu"))
plt.imshow(v.get_image()[:, :, ::-1])
plt.show()
