# Supplementary material for: Using Computer Vision Techniques to Automatically Detect Abnormalities in Chest X-rays
Source: Diagnostics (Basel). 2023 Sep 18;13(18):2979. doi: 10.3390/diagnostics13182979 (PMC10530162; doi:10.3390/diagnostics13182979)
Supplement: Supplementary file 1 [file diagnostics-13-02979-s001.zip › Dataset Link.txt]

https://www.kaggle.com/code/basu369victor/chest-x-ray-abnormality-detection-with-yolo-v3#Yolo-performance-evaluation
